# Supplementary material for: Characterization of disease-propagating stem cells responsible for myeloproliferative neoplasm–blast phase
Source: JCI Insight. 2022 Apr 22;7(8):e156534. doi: 10.1172/jci.insight.156534 (PMC9089790; doi:10.1172/jci.insight.156534)
Supplement: Supplemental table 5 [file jciinsight-7-156534-s068.xlsx]

## Sheet: loci.tsv
Supplemental Table 5. PyClone-generated clonal composition based on all detected mutations in 7 patients' primary cells and leukemic blasts within corresponding xenografts
Patient #	Mutation_id	Sample_id	Cluster_id	Cellular_prevalence	Cellular_prevalence_stda	Variant_allele_frequency
Pt 1	JAK2V617F	Primary Cell	0	0.841652	0.0543449	0.853448
	JAK2V617F	P0-1	0	0.991479	0.0194781	1
	JAK2V617F	P0-2	0	0.98134	0.0368321	0.992408
	JAK2V617F	P0-3	0	0.99273	0.012188	0.995227
	JAK2V617F	P0-4	0	0.995312	0.00676712	0.997792
	TET2 (I1873T)	Primary Cell	0	0.671412	0.0924595	0.619048
	TET2 (I1873T)	P0-1	0	0.799845	0.0709364	0.767442
	TET2 (I1873T)	P0-2	0	0.737601	0.079553	0.693515
	TET2 (I1873T)	P0-3	0	0.899104	0.0310141	0.881329
	TET2 (I1873T)	P0-4	0	0.99416	0.00765339	0.99532
	TP53 (I251F)	Primary Cell	1	0.0749932	0.0741433	0.0247678
	TP53 (I251F)	P0-1	1	0.257503	0.0897863	0.119326
	TP53 (I251F)	P0-2	1	0.330122	0.0891406	0.155102
	TP53 (I251F)	P0-3	1	0.0495585	0.017933	0.0242291
	TP53 (I251F)	P0-4	1	0.0117501	0.00590255	0.00518135
Pt 2	SH2B3 (L377P)	Primary Cell	0	0.0246559	0.0132595	0.0109718
	SH2B3 (L377P)	P0-1	0	0.460978	0.043381	0.229261
	SH2B3 (L377P)	P0-2	0	0.421037	0.0369987	0.209749
	SH2B3 (L377P)	P1	0	0.388714	0.0373025	0.19422
	SH2B3 (L377P)	P2	0	0.723967	0.0798685	0.364381
	SH2B3 (L377P)	P3	0	0.868408	0.211746	0.604066
	TP53 (E343fs*2)	Primary Cell	0	0.695852	0.0737777	0.635215
	TP53 (E343fs*2)	P0-1	0	0.980154	0.0133197	0.981308
	TP53 (E343fs*2)	P0-2	0	0.996053	0.0116232	0.997768
	TP53 (E343fs*2)	P1	0	0.998239	0.0114937	1
	TP53 (E343fs*2)	P2	0	0.995427	0.0196309	1
	TP53 (E343fs*2)	P3	0	0.955403	0.105072	1
	JAK2V617F	Primary Cell	1	0.0898647	0.0230009	0.0433962
	JAK2V617F	P0-1	1	0.0160697	0.00813022	0.00724638
	JAK2V617F	P0-2	1	0.00893838	0.00744902	0.00362319
	JAK2V617F	P1	1	0	0	0
	JAK2V617F	P2	1	0	0	0
	JAK2V617F	P3	1	0	0	0
Pt 3	KRAS (G13D)	Primary Cell	0	0.499977	0.0941596	0.418824
	KRAS (G13D)	P0	0	0.529939	0.0963603	0.444043
	KRAS (G13D)	P1	0	0.912267	0.0354387	0.901515
	TET2 (E711*)	Primary Cell	0	0.943295	0.0580476	0.499074
	TET2 (E711*)	P0	0	0.944831	0.0583884	0.499234
	TET2 (E711*)	P1	0	0.952267	0.0569765	0.516158
	PMS2 (L731fs*3)	Primary Cell	1	0.377227	0.0881863	0.291209
	PMS2 (L731fs*3)	P0	1	0.394083	0.0878007	0.302691
	PMS2 (L731fs*3)	P1	1	0.367287	0.0890242	0.28355
	CCNE1 (E4*)	Primary Cell	2	0.238987	0.0659159	0.112403
	CCNE1 (E4*)	P0	2	0.119691	0.0508372	0.0526316
	CCNE1 (E4*)	P1	2	0.0220878	0.0254784	0.00398406
Pt 4	JAK2V617F	Primary Cell	0	0.559621	0.0576951	0.432727
	JAK2V617F	P0	0	0.543577	0.201632	0.366263
	JAK2V617F	P1-1	0	0.783042	0.0334069	0.391494
	JAK2V617F	P1-2	0	0.754715	0.0363329	0.377255
	TP53 (P128fs*42)	Primary Cell	0	0.662026	0.0805946	0.594595
	TP53 (P128fs*42)	P0	0	0.625516	0.0807824	0.552147
	TP53 (P128fs*42)	P1-1	0	0.995343	0.0129781	0.995331
	TP53 (P128fs*42)	P1-2	0	0.996873	0.0133735	1
Pt 5	ASXL1 (T848fs*19)	Primary Cell	0	0.947279	0.0469955	0.650327
	ASXL1 (T848fs*19)	P0	0	0.910505	0.0628957	0.488318
	ASXL1 (T848fs*19)	P1	0	0.683431	0.0758	0.311429
	ASXL1 (T848fs*19)	P2	0	0.931405	0.0556155	0.473104
	KMT2A (S2231fs*7)	Primary Cell	0	0.938091	0.0595895	0.444985
	KMT2A (S2231fs*7)	P0	0	0.907008	0.06406	0.451831
	KMT2A (S2231fs*7)	P1	0	0.689654	0.07402	0.353376
	KMT2A (S2231fs*7)	P2	0	0.933482	0.0546418	0.496503
	RAD21 (M489I)	Primary Cell	0	0.816629	0.236065	0.222707
	RAD21 (M489I)	P0	0	0.864648	0.134117	0.302358
	RAD21 (M489I)	P1	0	0.724629	0.101689	0.375451
	RAD21 (M489I)	P2	0	0.933398	0.0596797	0.485714
	EP300 (R613P)	Primary Cell	1	0.734389	0.0783175	0.333333
	EP300 (R613P)	P0	1	0.267962	0.0490143	0.124473
	EP300 (R613P)	P1	1	0.00707292	0.0173854	0
	EP300 (R613P)	P2	1	0.00707339	0.0109565	0
	IKZF1 (N159S)	Primary Cell	1	0.73437	0.0784331	0.363636
	IKZF1 (N159S)	P0	1	0.268097	0.04896	0.138489
	IKZF1 (N159S)	P1	1	0.00698785	0.0147045	0
	IKZF1 (N159S)	P2	1	0.00710083	0.00961051	0.00206186
	PTPN11 (A72T)	Primary Cell	1	0.734446	0.0782238	0.40625
	PTPN11 (A72T)	P0	1	0.267953	0.0486556	0.121622
	PTPN11 (A72T)	P1	1	0.007081	0.0166737	0
	PTPN11 (A72T)	P2	1	0.00711634	0.0118881	0
	KRAS (G12C)	Primary Cell	2	0.160738	0.0670579	0.0957096
	KRAS (G12C)	P0	2	0.769523	0.0520523	0.774011
	KRAS (G12C)	P1	2	0.974732	0.0242462	1
	KRAS (G12C)	P2	2	0.993203	0.00831245	1
Pt 6	MPL (W515G)	Primary Cell	0	0.96428	0.0089734	0.963832
	MPL (W515G)	P0	0	0.967378	0.0102266	0.969751
	MPL (W515S)	Primary Cell	0	0.965114	0.00823832	0.966818
	MPL (W515S)	P0	0	0.96725	0.0115066	0.969035
	ASXL1 (R693*)	Primary Cell	1	0.709933	0.0504623	0.355322
	ASXL1 (R693*)	P0	1	0.118792	0.0206891	0.0587459
	ASXL1 (E635fs*15)	Primary Cell	2	0.134537	0.0318321	0.0649351
	ASXL1 (E635fs*15)	P0	2	0.710858	0.0411359	0.356117
	CUX1 (Q1032*)	Primary Cell	3	0.00535751	0.00993466	0.000884173
	CUX1 (Q1032*)	P0	3	0.046038	0.0158722	0.0207006
Pt 7	JAK2V617F	Primary Cell	0	0.603433	0.0229735	0.60339
	JAK2V617F	P0-1	0	0.506302	0.0890533	0.421731
	JAK2V617F	P0-2	0	0.461949	0.0868621	0.374795
	JAK2V617F	P0-3	0	0.208904	0.0570514	0.142857
	MPL (Y591N)	Primary Cell	1	0.00360093	0.00893955	0.000831255
	MPL (Y591N)	P0-1	1	0.0125536	0.0152596	0.00522466
	MPL (Y591N)	P0-2	1	0.287873	0.0857737	0.172208
	MPL (Y591N)	P0-3	1	0.71026	0.0182922	0.710697
	TP53 (I195T)	Primary Cell	2	0.0101309	0.00944472	0.00426136
	TP53 (I195T)	P0-1	2	0.00650576	0.0116055	0.001221
	TP53 (I195T)	P0-2	2	0.103739	0.0187067	0.0511583
	TP53 (I195T)	P0-3	2	0.00249861	0.0140814	0
	TET2 (N1387S)	Primary Cell	3	0.957949	0.034185	0.479821
	TET2 (N1387S)	P0-1	3	0.94831	0.0299028	0.519894
	TET2 (N1387S)	P0-2	3	0.938509	0.0324944	0.468303
	TET2 (N1387S)	P0-3	3	0.966853	0.0270681	0.486081
	TET2 (V218fs*32)	Primary Cell	3	0.962693	0.025107	0.493711
	TET2 (V218fs*32)	P0-1	3	0.940746	0.0325325	0.452321
	TET2 (V218fs*32)	P0-2	3	0.940186	0.0306273	0.471972
	TET2 (V218fs*32)	P0-3	3	0.969811	0.0223686	0.494707
	aStd: standard deviation, SH2B3: Src homology 2-B adaptor protein 3, CCNE1: cyclin E1, PMS2: Postmeiotic Segregation increased 2.
